# Supplementary material for: The Evolution of Genetic Variability at the LRRK2 Locus
Source: Genes (Basel). 2024 Jul 3;15(7):878. doi: 10.3390/genes15070878 (PMC11275506; doi:10.3390/genes15070878)
Supplement: Supplementary file 1 [file genes-15-00878-s001.zip]

Archive with 3 entries (3 files):
- GENES_SupplementaryTable02_DTG_V02_LRRK2-Selection.pdf
- GENES_SupplementaryTable01_DTG_V01_Lrrk2-Selection.pdf
- GENES_SupplementaryFigure01_DTG_V02_LRRK2-Selection.pdf
